# Supplementary material for: Weak Correlation between Nucleotide Variation and Recombination Rate across the House Mouse Genome
Source: Genome Biol Evol. 2020 Feb 28;12(4):293–9. doi: 10.1093/gbe/evaa045 (PMC7186785; doi:10.1093/gbe/evaa045)
Supplement: evaa045_Supplementary_Data [file evaa045_supplementary_data.xlsx]

## Sheet: Sheet1
	Window Size	Population	𝝆	p-value
Paigen (Chr1)	5Kb	Gough Isl.	-0.034	7.10 x 10^-8
		Germany	-0.03	3.11 x 10^-6
		France	-0.029	6.89 x 10^-6
	1Mb	Gough Isl.	-0.00016	9.98 x 10^-1
		Germany	-0.043	5.51 x 10^-1
		France	-0.047	5.20 x 10^-1
Billings (Chr11)	5Kb	Gough Isl.	0.042	4.18 x 10^-7
		Germany	0.051	1.54 x 10^-9
		France	0.052	1.08 x 10^-9
	1Mb	Gough Isl.	0.137	1.38 x 10^-1
		Germany	0.161	8.23 x 10^-2
		France	0.158	8.85 x 10^-2
Smagulova (DSB)	1Mb	Gough Isl.	-0.007	1.24 x 10^-10
		Germany	-0.002	1.25 x 10^-1
		France	0.0009	3.68 x 10^-1
